# Supplementary material for: On the genetic architecture of rapidly adapting and convergent life history traits in guppies
Source: Heredity (Edinb). 2022 Mar 8;128(4):250–60. doi: 10.1038/s41437-022-00512-6 (PMC8986872; doi:10.1038/s41437-022-00512-6)
Supplement: Supplementary file 7 — Table S6 [file 41437_2022_512_MOESM7_ESM.xlsx]

## Sheet: Sheet1
Table S6: Principal component analysis between female phenotypes, highlighting positive covariance among age and size at first brood and first brood size.
Phenotype	PC1: 37.6%	PC2: 27%	PC3: 17.7%	PC4: 13.4%	PC5: 4.3%
Age at first brood	0.684	-0.023	-0.052	-0.086	-0.722
Size at first brood	0.58	0.278	-0.399	-0.26	0.6
First brood size (residual)	0.251	-0.618	-0.222	0.684	0.192
Interbrood period	0.208	-0.587	0.565	-0.489	0.234
Offspring weight	0.299	0.443	0.686	0.467	0.164
