# Supplementary material for: On the genetic architecture of rapidly adapting and convergent life history traits in guppies
Source: Heredity (Edinb). 2022 Mar 8;128(4):250–60. doi: 10.1038/s41437-022-00512-6 (PMC8986872; doi:10.1038/s41437-022-00512-6)
Supplement: Supplementary file 8 — Table S7 [file 41437_2022_512_MOESM8_ESM.xlsx]

## Sheet: Sheet1
Table S7: Power analyses for whole-genome analyses. Power analyses for QTL scans were calculated using derivations from Wang & Xu (2019), Heredity 123:287-306 for different QTL sizes (h2). Power analyses for GCTA-GREML analyses were calculated using the online GCTA-GREML Power Calculator Shiny app. All results shown are with a Type 1 error of 0.05
					QTL size/heritability (h2)
Analysis	Sample Size	Effective Sample Size	Marker N		0.01	0.02	0.03	0.04	0.05	0.06	0.07	0.08	0.09	0.1	0.15	0.2	0.25	0.3	0.4	0.5
Female QTL Scans	267	474	1220		0.0278921	0.161041	0.393095	0.634694	0.814661	0.919422	0.969534	0.989862	0.997004	0.999208	1	1	1	1	1	1
Male QTL Scans	370	669	1220		0.0663936	0.341601	0.671955	0.880212	0.966375	0.992464	0.998614	1	0.999972	0.999997	1	1	1	1	1	1
Female GCTA-GREML	267	NA	16513		0.0509	0.0537	0.0584	0.0651	0.0737	0.0843	0.0969	0.1116	0.1284	0.1474	0.2729	0.4389	0.617	0.7731	0.9507	0.9947
Male GCTA-GREML	370	NA	16513		0.0534	0.0638	0.0814	0.1064	0.1391	0.1795	0.2276	0.2826	0.3435	0.4089	0.737	0.933	0.9909	0.9994	1	1
