# Supplementary material for: On the genetic architecture of rapidly adapting and convergent life history traits in guppies
Source: Heredity (Edinb). 2022 Mar 8;128(4):250–60. doi: 10.1038/s41437-022-00512-6 (PMC8986872; doi:10.1038/s41437-022-00512-6)
Supplement: Supplementary file 9 — Table S8 [file 41437_2022_512_MOESM9_ESM.xlsx]

## Sheet: Sheet1
Table S8: Estimates of genome-wide heritability for male phenotypes based on GCTA-GREML, averaged across 100 downsampled datasets of N = 267 individuals and N = 200 individuals (similar power to female analyses Figure S4).
Phenotype	Downsample Size	V(G1)	V(G2)	V(e)	V(P)	V(G1)/V(P)	V(G1+G2)/V(P)
Age at maturity (M)	200	0.001	0.004	0.008	0.013	0.104	0.395
Size at maturity (M)	200	0.029	0.152	0.183	0.364	0.079	0.497
Age at maturity (M)	267	0.001	0.004	0.009	0.013	0.052	0.338
Size at maturity (M)	267	0.011	0.157	0.193	0.361	0.031	0.465
