# Supplementary material for: On the genetic architecture of rapidly adapting and convergent life history traits in guppies
Source: Heredity (Edinb). 2022 Mar 8;128(4):250–60. doi: 10.1038/s41437-022-00512-6 (PMC8986872; doi:10.1038/s41437-022-00512-6)
Supplement: Supplementary file 11 — Table S10 [file 41437_2022_512_MOESM11_ESM.xlsx]

## Sheet: Sheet1
Table S10: Median physical and genetic distances between markers in the five marker sets
Marker Set	Marker N	Median physical distance (kb)	Median genetic distance (cM)
Fully informative	1220	140.293	0.536
YHF5QM6 informative	3476	47.13	0.154
QF2YHM2 informative	3436	49.538	0.154
QF4YHM8 informative	3400	47.294	0.154
YHF6QM7 informative	3476	40.894	0.154
