# Supplementary material for: On the genetic architecture of rapidly adapting and convergent life history traits in guppies
Source: Heredity (Edinb). 2022 Mar 8;128(4):250–60. doi: 10.1038/s41437-022-00512-6 (PMC8986872; doi:10.1038/s41437-022-00512-6)
Supplement: Supplementary file 13 — Table S12 [file 41437_2022_512_MOESM13_ESM.xlsx]

## Sheet: Sheet1
Table S12: dN/dS values associated with the ythdc1 gene across the guppy and its close relatives.
	P reticulata	P formosa	P latipinna	P mexicana	Xiphophorus maculatus
P reticulata	0	0.167	0.19	0.194	0.197
P formosa	0.167	0	0.11	0.114	0.12
P latipinna	0.19	0.11	0	0.111	0.148
P mexicana	0.194	0.114	0.111	0	0.111
Xiphophorus maculatus	0.197	0.12	0.148	0.111	0
